# Supplementary material for: Sex-Specific Improvements in Myocardial Function and Angiogenesis with SGLT-2 Inhibitor Canagliflozin in a Swine Model of Metabolic Syndrome
Source: Int J Mol Sci. 2025 Feb 22;26(5):1887. doi: 10.3390/ijms26051887 (PMC11900068; doi:10.3390/ijms26051887)
Supplement: Supplementary file 1 [file ijms-26-01887-s001.zip]

Archive with 1 entries (1 files):
- ijms-3451519-supplementary.pdf
